# Supplementary material for: Dynamics of Verticillium dahliae race 1 population under managed agricultural ecosystems
Source: BMC Biol. 2021 Jun 25;19:131. doi: 10.1186/s12915-021-01061-w (PMC8235872; doi:10.1186/s12915-021-01061-w)
Supplement: Supplementary file 2 — Additional file 2: Supplementary Table S1. Clean data of VdLs.16 genome sequenced by PacBio RS II and Illumina technologies. Supplementary Table S2. Prediction of the transposons in the sequenced genomes. Supplementary Table S3. The CAZymes in VdLs.16 genome. Supplementary Table S4. The CAZymes sub-families in VdLs.16 genome. Supplementary Table S5. The CAZymes in VdLs.16 genome. Supplementary Table S6. The secreted CAZymes sub-families in VdLs.16 genome. Supplementary Table S7. The protein kinase subfamilies VdLs.16 genome. Supplementary Table S8. The PHI homologs in VdLs.16 genome. Supplementary Table S9. The transcription factors in the VdLs.16 genome. Supplementary Table S10. Information of VdLs16 population collected from disease nursey. Supplementary Table S11. Sequencing data of the VdLs.16 population. Supplementary Table S12. Coverage and depth of the resequencing VdLs.16 population. Supplementary Table S13. Determination of the genotype of VdLs.16 population by gene markers. Supplementary Table S14. Statistics of the SNP variations in VdLs.16 population. Supplementary Table S15. Statistics of the insertion-deletion variations in VdLs.16 population. Supplementary Table S16. Identification of the genetic variations in VdLs.16 population. Supplementary Table S17. Functional annotation of the genetic variations in VdLs.16 population. Supplementary Table S18. Information of the genetic variation regions under selective in VdLs.16 genome. Supplementary Table S19. Statistics of the genetic variations density between genome and genetic variation regions. Supplementary Table S20. Statistics of genes under selection in the regions of increased genetic variation. Supplementary Table S21. Pathway annotation by KEGG database with Verticillium dahliae model. Supplementary Table S22. Primers used in this study. [file 12915_2021_1061_MOESM2_ESM.xlsx]

## Sheet: Supplementary Table S1
Supplementary Table S1 Clean data of VdLs.16 genome sequencing by PacBio RS II and Illumina technologies
Data type		PacBio RS II	Illumina HiSeq (PE)
Insert size (bp)		20000	400
Clean data	Read counts	607871	272058152
	Read length (bp)	8392	PE 100
	Total bases (bp)	2.23268e+09	6801453800

## Sheet: Supplementary Table S2
Supplementary Table S2 Prediction of the transposons in the sequencing genomes
Strain ID			VdLs.16				JR2				VdLs.17
Parameters			Length	No.	Percentage		Length	No.	Percentage		Length	No.	Percentage
Total elements			3879742	4870	10.7494		4057098	4665	11.2228		4803307	5262	13.3522
DNA transposons
	Academ		5871	13	0.0162		5903	13	0.0163		5903	13	0.0164
	Academ2		105	1	0.0002		0	0	0		0	0	0
	CMC-Chapaev		0	0	0		73	1	0.0002		73	1	0.0002
	CMC-Chapaev-3		74	1	0.0002		0	0	0		0	0	0
	CMC-EnSpm		4855	55	0.0134		5033	57	0.0139		4733	53	0.0131
	CMC-Transib		35	1	0		0	0	0		0	0	0
	Crypton		316	4	0.0008		0	0	0		3032	8	0.0084
	Crypton-V		135	2	0.0003		0	0	0		82	1	0.0002
	DNA		18127	194	0.0502		13120	154	0.0362		13782	163	0.0383
	Dada		1490	12	0.0041		2257	12	0.0062		1826	12	0.005
	Ginger		1527	16	0.0042		1612	17	0.0044		1411	17	0.0039
	Helitron		14615	46	0.0404		6009	37	0.0166		9533	43	0.0264
	IS3EU		68	1	0.0001		125	2	0.0003		116	2	0.0003
	Kolobok-Hydra		593	8	0.0016		229	4	0.0006		229	3	0.0006
	Kolobok-T2		76	1	0.0002		78	1	0.0002		73	1	0.0002
	MULE-MuDR		19124	59	0.0529		5815	38	0.016		7765	45	0.0215
	Maverick		2148	31	0.0059		2469	36	0.0068		2530	40	0.007
	Merlin		47	1	0.0001		165	3	0.0004		131	2	0.0003
	MuLE-MuDR		1348	3	0.0037		6321	5	0.0174		14769	12	0.041
	Novosib		478	7	0.0013		899	11	0.0024		763	9	0.0021
	P		2083	18	0.0057		1962	17	0.0054		2207	20	0.0061
	PIF-Harbing		357	4	0.0009		357	4	0.0009		357	4	0.0009
	PIF-Harbinger		1354	16	0.0037		1557	16	0.0043		1741	18	0.0048
	PIF-ISL2EU		569	6	0.0015		481	5	0.0013		744	8	0.002
	PiggyBac		618	5	0.0017		1890	11	0.0052		4179	14	0.0116
	Sola		2597	30	0.0071		2316	31	0.0064		2571	33	0.0071
	TcMar		387	5	0.001		471	5	0.0013		765	6	0.0021
	TcMar-Ant1		2226	4	0.0061		6259	10	0.0173		2083	6	0.0057
	TcMar-Fot1		40575	37	0.1124		105864	76	0.2928		217439	164	0.6044
	TcMar-ISRm1		0	0	0		462	1	0.0012		0	0	0
	TcMar-Marin		1761	3	0.0048		1038	2	0.0028		1023	2	0.0028
	TcMar-Mariner		53	1	0.0001		0	0	0		0	0	0
	TcMar-Pogo		29283	33	0.0811		14027	23	0.0388		5173	8	0.0143
	TcMar-Sagan		79	2	0.0002		110	2	0.0003		119	2	0.0003
	TcMar-Stowaway		168	1	0.0004		0	0	0		0	0	0
	TcMar-Tc1		2056	5	0.0056		1911	3	0.0052		1977	4	0.0054
	TcMar-Tc2		134	3	0.0003		134	3	0.0003		134	3	0.0003
	TcMar-m44		75	1	0.0002		0	0	0		77	1	0.0002
	Zator		56	1	0.0001		0	0	0		0	0	0
	Zisupton		46	2	0.0001		11	1	0		11	1	0
	hAT		1466	20	0.004		1389	18	0.0038		1190	16	0.0033
	hAT-Ac		5939	47	0.0164		4613	35	0.0127		8923	41	0.0248
	hAT-Blackjack		66	1	0.0001		76	1	0.0002		76	1	0.0002
	hAT-Charlie		8171	92	0.0226		8689	96	0.024		8437	91	0.0234
	hAT-Pegasus		0	0	0		20	1	0		0	0	0
	hAT-Restles		14255	13	0.0394		6579	6	0.0181		13071	10	0.0363
	hAT-Restless		3774	11	0.0104		1359	4	0.0037		3096	7	0.0086
	hAT-Tag1		491	9	0.0013		366	5	0.001		213	3	0.0005
	hAT-Tip100		632	7	0.0017		493	7	0.0013		567	8	0.0015
	hAT-hAT1		0	0	0		68	1	0.0001		0	0	0
	hAT-hATw		316	4	0.0008		334	4	0.0009		69	1	0.0001
LINE transposons
	CR1		444	6	0.0012		581	8	0.0016		567	8	0.0015
	CR1-Zenon		0	0	0		948	1	0.0026		1722	2	0.0047
	CRE		0	0	0		258	1	0.0007		258	1	0.0007
	CRE-Cnl1		0	0	0		0	0	0		762	1	0.0021
	I		1309	15	0.0036		900	13	0.0024		1155	11	0.0032
	Jockey		643581	511	1.7831		18736	160	0.0518		20478	168	0.0569
	L1		4043	38	0.0112		3776	33	0.0104		3489	33	0.0096
	L1-Tx1		4766	59	0.0132		6606	82	0.0182		6069	72	0.0168
	L2		1777	13	0.0049		1228	12	0.0033		2287	14	0.0063
	LINE		409	5	0.0011		1013	13	0.0028		1117	14	0.0031
	LOA		759	2	0.0021		75	1	0.0002		135	1	0.0003
	Penelope		2645	20	0.0073		2438	25	0.0067		2600	25	0.0072
	Proto1		78	1	0.0002		0	0	0		0	0	0
	R1		14560	146	0.0403		14388	150	0.0398		18503	157	0.0514
	R2		1291	10	0.0035		3089	18	0.0085		3338	21	0.0092
	R2-Dualen		342	3	0.0009		423	3	0.0011		423	3	0.0011
	R2-NeSL		33	1	0		459	2	0.0012		459	2	0.0012
	RTE-BovB		327	4	0.0009		243	3	0.0006		243	3	0.0006
	RTE-X		1962	21	0.0054		2054	23	0.0056		2466	21	0.0068
	Rex-Babar		334	4	0.0009		264	3	0.0007		176	2	0.0004
	Tad1		120122	75	0.3328		113185	83	0.313		294821	181	0.8195
LTR transposons
	Copia		336542	368	0.9324		1258495	626	3.4812		625400	554	1.7384
	DIRS		339	4	0.0009		476	6	0.0013		372	5	0.001
	ERV		249	3	0.0006		181	2	0.0005		75	1	0.0002
	ERV1		3123	45	0.0086		4819	51	0.0133		3484	60	0.0096
	ERV4		77	1	0.0002		93	1	0.0002		93	1	0.0002
	ERVK		1975	24	0.0054		5445	34	0.015		2015	24	0.0056
	ERVL		606	6	0.0016		761	8	0.0021		758	8	0.0021
	ERVL-MaLR		47	1	0.0001		45	1	0.0001		45	1	0.0001
	Foamy		0	0	0		1236	1	0.0034		0	0	0
	Gypsy		1153085	805	3.1948		764811	733	2.1156		1614458	1119	4.4878
	Gypsy-Cigr		150	2	0.0004		1443	1	0.0039		0	0	0
	LTR		3709	45	0.0102		3784	42	0.0104		3714	43	0.0103
	Ngaro		487	6	0.0013		536	5	0.0014		491	5	0.0013
	Pao		16879	61	0.0467		4169	38	0.0115		5115	41	0.0142
	TATE		53	1	0.0001		53	1	0.0001		53	1	0.0001
	Viper		0	0	0		0	0	0		70	1	0.0001
SINE transposons
	5S		565	5	0.0015		565	5	0.0015		565	5	0.0015
	5S-Core-RTE		62	1	0.0001		62	1	0.0001		62	1	0.0001
	ID		207	3	0.0005		207	3	0.0005		207	3	0.0005
	SINE		3177	30	0.0088		3295	37	0.0091		3271	36	0.009
	tRNA-7SL		84	1	0.0002		86	1	0.0002		86	1	0.0002
	tRNA-C		56	1	0.0001		126	2	0.0003		70	1	0.0001
	tRNA-CR1		71	1	0.0001		0	0	0		71	1	0.0001
	tRNA-RTE		1589	22	0.0044		1881	26	0.0052		1580	22	0.0043
Unknown
	centromeric		0	0	0		0	0	0		91	1	0.0002
	Unknown		1367209	1663	3.788		1620921	1627	4.4838		1837100	1690	5.1067

## Sheet: Supplementary Table S3
Supplementary Table S3 Statistis of the CAZymes in VdLs.16 genome
Strain	VdLs.16	JR2	VdLs.17
Auxiliary Activities (AAs)	116	113	111
Carbohydrate-Binding Modules (CBMs)	58	59	60
Carbohydrate Esterases (CEs)	71	70	70
Glycoside Hydrolases (GHs)	270	275	278
Glycosyl Transferases (GTs)	87	88	88
Polysaccharide Lyases (PLs)	35	35	35

## Sheet: Supplementary Table S4
Supplementary Table S4 Statistic of the CAZymes sub-families in VdLs.16 genome
Strain	VdLs.16	JR2	VdLs.17
AA1	5	5	5
AA10,AA13,CBM20	1	1	1
AA11	2	2	2
AA12	2	2	2
AA12,AA8	1	1	1
AA2	5	6	5
AA2,AA5	1	1	1
AA3	1	0	0
AA3,AA8	25	23	23
AA3,AA8,CBM1	1	1	1
AA4	1	1	1
AA4,AA7	2	2	2
AA5	13	13	13
AA6	1	1	1
AA7	25	24	24
AA8	2	2	2
AA9	24	25	23
AA9,CBM1	4	3	4
CBM1	4	4	3
CBM1,CBM46,GH5	1	1	1
CBM1,CE1	1	2	2
CBM1,CE15	1	1	1
CBM1,CE5	1	1	1
CBM1,GH10	1	1	1
CBM1,GH11	1	1	1
CBM1,GH12	1	1	1
CBM1,GH2,GH42,GH5	1	1	1
CBM1,GH45	1	1	1
CBM1,GH5	2	2	2
CBM1,GH6	1	1	1
CBM1,GH7	3	3	3
CBM1,GH74	1	1	1
CBM1,PL1	2	2	3
CBM1,PL3	1	1	1
CBM18	2	2	2
CBM18,CBM50,GH18	1	1	1
CBM18,CE4	1	1	1
CBM18,GH18	2	2	2
CBM20,GH15	3	3	3
CBM21	1	1	2
CBM24,GH71	1	1	1
CBM24,GH71,GH99	1	1	1
CBM35,GH26	1	1	1
CBM35,GH43	1	1	1
CBM38,GH32	1	1	1
CBM42,GH43	1	1	1
CBM42,GH54	1	1	1
CBM43,GH72	1	1	1
CBM46	1	1	0
CBM48,GH13	1	1	1
CBM50	2	2	2
CBM60,GH11	1	2	2
CBM63	1	1	1
CBM67,GH78	4	4	4
CBM67,GH78,GH94	1	1	1
CE1	6	5	5
CE1,CE10	1	1	1
CE10	18	19	18
CE12	4	4	4
CE14	1	1	1
CE16	3	3	3
CE2	1	0	0
CE2,CE3	3	3	3
CE3	3	3	3
CE4	6	6	6
CE4,GH57	1	1	1
CE5	13	13	13
CE7	1	0	0
CE8	5	5	5
CE9	1	1	2
GH1	1	1	1
GH1,GH5	2	2	2
GH10	3	3	3
GH105	5	5	5
GH105,GH76	4	4	4
GH106	1	1	1
GH109	8	8	8
GH11	3	2	2
GH114	3	4	4
GH115	3	3	3
GH117,GH121,GH43	1	1	1
GH117,GH32,GH43	1	0	1
GH117,GH43	4	4	3
GH12	5	5	5
GH125	1	1	1
GH127	1	1	1
GH128	4	4	6
GH13	5	5	5
GH13,GH133	1	1	1
GH13,GH70	1	1	1
GH131	2	2	2
GH132	2	2	2
GH135	1	1	1
GH15	1	1	1
GH16	11	10	10
GH17	6	6	6
GH18	13	15	17
GH2	5	5	5
GH2,GH5	2	2	2
GH2,GH5,GH72	1	1	1
GH2,GH72	2	2	2
GH20	3	3	3
GH24	1	1	1
GH27,GH36	5	5	5
GH28	6	5	5
GH28,GH49	1	1	1
GH28,PL1	1	2	1
GH3	17	17	17
GH30	1	1	1
GH31	8	8	8
GH32	2	2	2
GH33	1	1	1
GH33,GH74	1	1	1
GH33,GH93	2	2	2
GH35	3	3	3
GH35,GH42	1	1	1
GH36	2	2	2
GH37	2	2	2
GH37,GH78	1	1	1
GH38	1	1	1
GH39	1	1	1
GH39,GH51	1	1	1
GH43	16	17	18
GH45	1	1	1
GH47	8	8	8
GH49	1	1	1
GH5	8	8	8
GH5,GH53	1	1	1
GH51	1	1	1
GH55	1	1	1
GH55,GH87	2	2	2
GH6	3	3	3
GH63	1	1	1
GH64	2	2	2
GH67	1	1	1
GH7	3	3	3
GH74,GH93	1	1	1
GH75	1	1	1
GH76	4	4	4
GH78	4	5	4
GH79	2	2	2
GH81	2	2	2
GH88	4	4	4
GH92	3	3	3
GH95	1	3	3
GT1	9	9	9
GT1,GT28	1	1	1
GT15	5	5	5
GT2	2	2	2
GT2,GT21	1	1	1
GT2,GT27,GT81	2	2	2
GT2,GT2_Cellulose_synt	1	1	1
GT20	3	3	3
GT21	1	1	1
GT22	4	4	4
GT24,GT8	1	1	1
GT28	1	1	1
GT3,GT4,GT5	1	1	1
GT31	5	5	5
GT32	2	3	3
GT33	1	1	1
GT34	5	5	5
GT35	1	1	1
GT39	3	3	3
GT4	3	3	3
GT4,GT5	3	3	3
GT41	8	8	8
GT48	1	1	1
GT50	1	1	1
GT54	1	1	1
GT57	2	2	2
GT58	1	1	1
GT59	1	1	1
GT62	3	3	3
GT64	2	2	2
GT66	1	1	1
GT69	2	2	2
GT76	1	1	1
GT8	2	2	2
GT90	6	6	6
PL1	14	13	13
PL11	0	1	1
PL3	10	10	10
PL4	4	4	4
PL6,PL9	3	2	2

## Sheet: Supplementary Table S5
Supplementary Table S5 Statistis of the CAZymes in VdLs.16 genome
Strain	VdLs.16	JR2	VdLs.17
Auxiliary Activities (AAs)	74	74	74
Carbohydrate-Binding Modules (CBMs)	37	38	40
Carbohydrate Esterases (CEs)	44	40	41
Glycoside Hydrolases (GHs)	109	117	117
Glycosyl Transferases (GTs)	2	1	1
Polysaccharide Lyases (PLs)	32	31	32

## Sheet: Supplementary Table S6
Supplementary Table S6 Statistic of the secreted CAZymes sub-families in VdLs.16 genome
Strain	VdLs.16	JR2	VdLs.17
AA1	3	3	3
AA10,AA13,CBM20	1	1	1
AA11	2	2	2
AA12,AA8	1	1	1
AA2	4	5	4
AA2,AA5	1	1	1
AA3,AA8	12	12	12
AA3,AA8,CBM1	1	0	0
AA5	9	9	10
AA7	17	16	16
AA9	20	21	20
AA9,CBM1	3	3	4
CBM1	2	2	2
CBM1,CBM46,GH5	1	1	1
CBM1,CE1	1	1	1
CBM1,CE15	1	1	1
CBM1,CE5	1	1	1
CBM1,GH10	1	1	1
CBM1,GH11	1	1	1
CBM1,GH12	1	1	1
CBM1,GH2,GH42,GH5	1	1	1
CBM1,GH45	1	1	1
CBM1,GH5	1	2	2
CBM1,GH6	1	1	1
CBM1,GH7	3	3	3
CBM1,GH74	1	1	1
CBM1,PL1	2	2	3
CBM1,PL3	1	1	1
CBM18	1	1	1
CBM20,GH15	2	2	2
CBM24,GH71,GH99	1	1	1
CBM35,GH26	1	1	1
CBM35,GH43	1	1	1
CBM38,GH32	1	1	1
CBM42,GH54	1	1	1
CBM50	2	2	2
CBM60,GH11	1	2	2
CBM63	1	1	1
CE1	3	2	2
CE10	6	6	6
CE12	4	4	4
CE16	3	3	3
CE2	1	0	0
CE2,CE3	3	2	2
CE3	2	2	2
CE4	4	3	4
CE5	11	11	11
CE8	4	4	4
GH1	1	1	1
GH10	2	2	2
GH105	3	3	3
GH11	2	2	2
GH114	0	1	1
GH117,GH121,GH43	1	1	1
GH117,GH43	2	3	2
GH12	1	1	1
GH125	0	1	1
GH127	0	1	1
GH128	1	2	1
GH13	1	1	1
GH131	2	2	2
GH132	1	1	1
GH16	6	6	6
GH17	3	3	3
GH18	5	5	5
GH2	0	0	1
GH2,GH5	1	1	1
GH2,GH72	1	1	1
GH20	2	1	1
GH24	1	1	1
GH27,GH36	4	4	4
GH28	6	5	5
GH28,GH49	1	1	1
GH28,PL1	1	1	1
GH3	4	3	4
GH30	1	1	1
GH31	2	2	2
GH32	1	1	1
GH33	1	1	1
GH33,GH93	1	1	1
GH35	2	2	2
GH37	1	1	1
GH37,GH78	1	1	1
GH43	8	7	8
GH45	1	1	1
GH49	1	1	1
GH5	2	4	4
GH5,GH53	1	1	1
GH51	0	1	1
GH55	1	1	1
GH55,GH87	2	2	2
GH6	2	2	2
GH64	1	1	1
GH67	1	1	1
GH7	1	1	1
GH74,GH93	1	1	1
GH76	1	1	1
GH78	2	3	2
GH79	1	1	1
GH81	1	1	1
GH95	0	1	1
GT15	1	0	0
GT32	1	1	1
PL1	13	13	13
PL3	9	9	9
PL4	3	3	3
PL6,PL9	3	2	2

## Sheet: Supplementary Table S7
Supplementary Table S7 Statistis of the protein kinase subfamilies VdLs.16 genome
Strain ID		VdLs.16	JR2	VdLs.17
AGC cyclic-nucleotide and calcium-phospholipid-dependent kinases, ribosomal S6-phosphorylating kinases, G protein-coupled kinases, and all close relatives of these groups	AGC	6	7	6
	Akt	2	2	2
	NDR	4	4	4
	PDK1	1	1	1
	PKA	4	2	2
	PKC	1	1	1
	RSK	1	1	1
	YANK	1	1	1
Atypical	ABC1	4	4	4
	PDHK	3	3	3
	PIKK	7	7	7
	RIO	2	2	2
CAMK calmodulin-regulated kinases	CAMK	11	12	11
	CAMK1	3	3	3
	CAMKL	6	6	6
	PIM	0	1	0
	RAD53	1	1	1
CK1 casein kinase 1	CK1	6	7	6
CMGC cyclin-dependent kinases, mitogen-activated protein kinases, CDK-like kinases and glycogen synthase kinase	CDK	7	7	7
	CLK	1	1	1
	CMGC	12	13	14
	DYRK	3	3	3
	GSK	1	1	1
	MAPK	3	3	4
	RCK	1	1	1
	SRPK	6	6	7
STE including many kinases functioning in MAP kinase cascades	STE	2	3	3
	STE11	4	4	4
	STE20	5	5	5
	STE7	3	3	3
TK tyrosine kinases	TK	2	3	3
	MLK	1	1	1
	RIPK	1	1	1
	TKL	8	8	8
Others	Aur	1	1	1
	BUB	1	1	1
	Bud32	1	1	1
	CAMKK	2	2	2
	CDC7	2	4	3
	HAL	4	3	3
	Haspin	1	1	1
	IRE	1	1	1
	NAK	2	2	2
	NEK	1	1	1
	NKF1	1	1	1
	PEK	1	1	1
	PLK	1	1	1
	RAN	2	2	2
	SCY	2	2	2
	TTK	1	1	1
	ULK	1	1	1
	VPS15	1	1	1
	WEE	1	1	1

## Sheet: Supplementary Table S8
Supplementary Table S8 Statistic of the PHI homologs in VdLs.16 genome
Strain	VdLs.16	JR2	VdLs.17
PHI:3	1	0	0
PHI:19	1	1	1
PHI:22	2	2	2
PHI:24	5	5	5
PHI:26	1	1	1
PHI:27	1	1	1
PHI:55	2	2	2
PHI:58	1	1	1
PHI:59	2	2	3
PHI:61	1	1	1
PHI:62	1	1	1
PHI:68	1	1	1
PHI:72__PHI:6784__PHI:6790__PHI:6812	4	3	3
PHI:84	1	1	1
PHI:96	1	1	1
PHI:104	1	1	1
PHI:106__PHI:7209	3	3	3
PHI:115	1	2	2
PHI:120__PHI:594	1	0	1
PHI:121	1	1	1
PHI:123__PHI:775__PHI:794__PHI:7227	1	1	1
PHI:124	1	1	1
PHI:131	1	1	1
PHI:133	3	3	3
PHI:134	1	1	1
PHI:139	3	3	3
PHI:141	1	1	1
PHI:143	2	2	2
PHI:144	7	9	11
PHI:153	0	0	1
PHI:157	1	1	1
PHI:167	2	2	2
PHI:169	1	1	1
PHI:170	1	1	1
PHI:174	1	1	1
PHI:177	1	1	1
PHI:178	1	1	1
PHI:179	5	5	5
PHI:180	4	4	4
PHI:181	3	3	3
PHI:187	2	2	2
PHI:191	10	10	9
PHI:197	1	1	1
PHI:199	2	2	2
PHI:200	1	1	1
PHI:201__PHI:5537__PHI:5568	1	1	1
PHI:202__PHI:1160__PHI:2309	5	5	5
PHI:204	1	1	1
PHI:211__PHI:6806	10	9	10
PHI:213	1	1	1
PHI:216	1	1	1
PHI:220	2	2	2
PHI:222	3	3	3
PHI:223	0	0	1
PHI:224	1	1	1
PHI:226	3	3	3
PHI:231	2	2	2
PHI:235	1	1	1
PHI:242	1	1	1
PHI:243	7	7	7
PHI:244	2	2	2
PHI:247	1	1	1
PHI:251	1	1	1
PHI:253	1	1	1
PHI:254	2	2	2
PHI:255	1	1	1
PHI:256	3	3	3
PHI:257	1	1	1
PHI:259	1	1	1
PHI:261	1	1	1
PHI:262	1	1	1
PHI:263	1	1	1
PHI:265	1	1	1
PHI:267	4	3	3
PHI:278__PHI:1028	3	3	3
PHI:280	1	1	1
PHI:286	3	3	3
PHI:287	1	1	1
PHI:304	1	1	1
PHI:305	1	1	1
PHI:310	1	1	1
PHI:315__PHI:7241	2	1	2
PHI:316__PHI:4606	3	2	1
PHI:317	1	1	1
PHI:319	2	2	2
PHI:323	1	1	1
PHI:325	1	1	1
PHI:332	1	1	1
PHI:334	1	1	1
PHI:335	1	1	1
PHI:336	1	1	1
PHI:337	1	1	1
PHI:338	2	2	2
PHI:339	3	3	3
PHI:341	1	1	1
PHI:344	1	0	1
PHI:346	2	2	2
PHI:350	1	1	1
PHI:355	1	1	1
PHI:362__PHI:2520	1	1	1
PHI:365__PHI:2267	1	1	1
PHI:367	1	1	1
PHI:368	1	1	1
PHI:375	1	1	1
PHI:378	2	2	2
PHI:383	1	1	1
PHI:387	1	1	1
PHI:391	3	2	2
PHI:401	1	1	1
PHI:404	1	0	0
PHI:405	3	3	3
PHI:407	3	3	3
PHI:410	1	1	1
PHI:414	1	1	1
PHI:415	3	3	3
PHI:418__PHI:2119	1	1	1
PHI:419	5	5	5
PHI:420	1	1	1
PHI:423	4	4	4
PHI:424	1	1	1
PHI:432__PHI:4212__PHI:4242	2	2	2
PHI:438	3	3	3
PHI:443	1	1	1
PHI:445	1	1	1
PHI:446__PHI:2348	0	1	1
PHI:455	2	2	2
PHI:458	5	5	5
PHI:464	1	1	1
PHI:465	8	8	8
PHI:469	1	1	1
PHI:479	3	3	3
PHI:481	1	1	1
PHI:488	1	1	1
PHI:490	1	1	1
PHI:501	1	1	1
PHI:502	1	1	1
PHI:503	1	1	1
PHI:504	3	3	3
PHI:505	1	1	1
PHI:506	1	1	1
PHI:511	3	3	3
PHI:512	1	1	1
PHI:513	1	1	1
PHI:518	1	1	1
PHI:522__PHI:2808	1	1	1
PHI:541	6	6	6
PHI:544	1	1	1
PHI:546	1	1	1
PHI:547	1	1	1
PHI:548__PHI:2305	2	2	2
PHI:550	2	1	0
PHI:552	2	2	2
PHI:566	6	6	6
PHI:569	3	3	3
PHI:571	2	2	2
PHI:572	1	1	1
PHI:576	1	1	1
PHI:578	1	1	1
PHI:591	1	1	1
PHI:593	2	2	2
PHI:595__PHI:2248	1	1	1
PHI:598	2	2	2
PHI:600	1	1	1
PHI:609__PHI:616	1	1	1
PHI:612	2	2	2
PHI:624	1	1	1
PHI:652	1	1	1
PHI:663	1	1	1
PHI:664	3	3	3
PHI:673	1	1	1
PHI:697	1	1	1
PHI:714	1	1	1
PHI:715	1	0	0
PHI:716	12	10	10
PHI:717	1	1	1
PHI:721	1	1	1
PHI:722	4	1	1
PHI:724__PHI:730	1	1	1
PHI:733	1	1	1
PHI:734	1	1	1
PHI:737__PHI:2329	1	1	3
PHI:743	1	1	1
PHI:744	2	2	2
PHI:772__PHI:797	1	1	1
PHI:773__PHI:791__PHI:2141	1	1	2
PHI:774__PHI:792	1	1	1
PHI:780__PHI:787__PHI:808__PHI:2054	1	1	1
PHI:783__PHI:2068	1	1	1
PHI:784	6	5	5
PHI:785	1	1	1
PHI:786	1	1	1
PHI:789	1	1	1
PHI:790	1	1	1
PHI:799	3	3	3
PHI:800	1	1	1
PHI:801	1	1	1
PHI:803	1	1	1
PHI:805	1	1	1
PHI:806	1	1	1
PHI:807	1	1	1
PHI:810	1	1	1
PHI:811	2	2	2
PHI:812	11	11	10
PHI:815	1	1	1
PHI:816	1	1	1
PHI:819	1	1	1
PHI:820	1	1	2
PHI:822	1	1	1
PHI:823	1	2	1
PHI:825	1	1	1
PHI:837	0	0	1
PHI:849	1	1	1
PHI:858	1	1	1
PHI:860	2	2	2
PHI:861	1	1	1
PHI:862	1	1	1
PHI:867__PHI:1159	1	1	1
PHI:872	2	2	2
PHI:873	1	1	1
PHI:874	4	3	4
PHI:875	1	1	1
PHI:877	1	1	1
PHI:881	4	5	5
PHI:882	2	2	2
PHI:883	1	1	1
PHI:885	1	1	1
PHI:887	1	1	1
PHI:888	1	1	1
PHI:890	1	1	1
PHI:891	1	1	1
PHI:893	1	1	1
PHI:1002	1	1	1
PHI:1006	3	2	2
PHI:1013	1	1	1
PHI:1016__PHI:1191__PHI:3376	0	0	1
PHI:1017__PHI:2067	2	3	3
PHI:1018__PHI:2042	9	9	9
PHI:1020__PHI:1022__PHI:2362	1	1	1
PHI:1021__PHI:2981	2	2	2
PHI:1030	1	1	1
PHI:1034	1	1	1
PHI:1040	1	1	1
PHI:1046	5	5	5
PHI:1047	2	3	3
PHI:1048	2	2	1
PHI:1051	1	1	1
PHI:1052	2	3	3
PHI:1053__PHI:2288	0	1	1
PHI:1054	1	1	1
PHI:1055	1	1	1
PHI:1056	1	1	1
PHI:1057	1	1	1
PHI:1070	0	0	1
PHI:1078	1	1	1
PHI:1080	1	1	1
PHI:1082__PHI:2271	1	1	1
PHI:1085	2	2	2
PHI:1086	1	1	1
PHI:1087	1	1	1
PHI:1088	1	1	3
PHI:1089	2	2	2
PHI:1090__PHI:1163__PHI:3893	1	1	1
PHI:1093	1	1	1
PHI:1094	17	17	17
PHI:1096	1	1	1
PHI:1097	1	1	1
PHI:1103__PHI:2282	1	1	1
PHI:1133	1	1	1
PHI:1135	1	1	1
PHI:1139	3	3	3
PHI:1161	2	1	1
PHI:1162	1	1	1
PHI:1164	1	1	1
PHI:1165__PHI:1642__PHI:3109	1	1	1
PHI:1167	1	1	1
PHI:1169__PHI:1172	1	1	1
PHI:1170__PHI:1174	1	1	1
PHI:1175__PHI:6148	1	1	1
PHI:1177	1	1	1
PHI:1178__PHI:4941	1	1	1
PHI:1180	3	2	2
PHI:1181	1	1	1
PHI:1182	2	2	1
PHI:1184__PHI:6974	1	1	1
PHI:1185	1	1	1
PHI:1187	1	1	1
PHI:1190	1	1	1
PHI:1192	1	1	1
PHI:1193	4	3	3
PHI:1197__PHI:3862	1	1	1
PHI:1198	1	1	1
PHI:1200__PHI:4587	1	1	1
PHI:1201	1	1	1
PHI:1203	2	2	2
PHI:1205	1	1	1
PHI:1206	2	2	1
PHI:1207__PHI:3178	1	1	1
PHI:1208__PHI:3131	1	1	1
PHI:1209	2	2	2
PHI:1210	1	1	1
PHI:1211	1	1	1
PHI:1212	1	1	1
PHI:1213	0	1	1
PHI:1214	1	1	1
PHI:1216	1	1	1
PHI:1217	1	0	0
PHI:1218	1	1	1
PHI:1219	1	1	1
PHI:1220	1	1	1
PHI:1221	1	1	1
PHI:1222	1	1	1
PHI:1223	1	1	1
PHI:1224	1	1	1
PHI:1225	1	1	1
PHI:1226	1	2	2
PHI:1227	1	1	1
PHI:1228	1	1	1
PHI:1229	1	1	1
PHI:1230	1	1	1
PHI:1231__PHI:1492	1	1	1
PHI:1232	1	1	1
PHI:1233	1	1	1
PHI:1234	2	2	2
PHI:1235	2	2	2
PHI:1236	1	1	1
PHI:1237	1	1	1
PHI:1238	1	1	1
PHI:1240__PHI:3088	1	0	0
PHI:1241	1	1	1
PHI:1242	1	1	1
PHI:1243	1	1	1
PHI:1244	1	1	1
PHI:1245	1	1	1
PHI:1246	1	1	1
PHI:1247	1	1	1
PHI:1248	1	1	1
PHI:1249	1	1	1
PHI:1251	1	1	1
PHI:1252	1	1	1
PHI:1253	1	1	1
PHI:1254	1	1	1
PHI:1255	1	1	1
PHI:1256	3	2	1
PHI:1257	1	1	1
PHI:1258	1	1	1
PHI:1260	17	20	16
PHI:1263	2	2	2
PHI:1265	1	1	1
PHI:1267	1	1	1
PHI:1268	1	1	1
PHI:1269	8	6	7
PHI:1270	1	1	2
PHI:1271	2	2	2
PHI:1273	1	1	1
PHI:1274	2	2	2
PHI:1275	1	1	1
PHI:1279	1	1	1
PHI:1280	0	1	1
PHI:1281	1	1	1
PHI:1284	1	2	1
PHI:1285	1	1	1
PHI:1287	1	1	1
PHI:1288__PHI:6300	1	1	1
PHI:1289	1	1	1
PHI:1291	1	1	1
PHI:1293__PHI:3853	1	1	1
PHI:1294	1	1	1
PHI:1296	1	1	1
PHI:1297	1	1	1
PHI:1299	1	1	1
PHI:1300	1	1	1
PHI:1301	1	1	1
PHI:1302	1	1	1
PHI:1303	1	1	1
PHI:1304	1	1	2
PHI:1305	1	1	1
PHI:1306	1	1	1
PHI:1309	1	1	1
PHI:1310	1	1	1
PHI:1313	1	1	1
PHI:1316	1	1	1
PHI:1317	2	2	2
PHI:1319	1	1	1
PHI:1322	1	0	1
PHI:1324	1	1	1
PHI:1325	2	2	2
PHI:1326	1	1	1
PHI:1327	0	1	1
PHI:1330	1	1	1
PHI:1332	1	1	2
PHI:1334	1	1	1
PHI:1336	1	1	1
PHI:1338	1	1	1
PHI:1342	2	2	2
PHI:1343	1	1	1
PHI:1344	1	1	1
PHI:1345	2	2	2
PHI:1346	0	0	1
PHI:1347	1	1	1
PHI:1348	1	1	1
PHI:1350	1	1	1
PHI:1351	1	1	1
PHI:1354	1	1	1
PHI:1356	1	1	1
PHI:1357	1	1	1
PHI:1358	1	1	1
PHI:1359	1	1	1
PHI:1360	1	1	1
PHI:1363	2	2	2
PHI:1365	0	1	1
PHI:1367	1	1	1
PHI:1368	1	1	1
PHI:1369	1	1	1
PHI:1372	1	1	1
PHI:1373	1	1	1
PHI:1374	1	2	1
PHI:1375	1	1	1
PHI:1376	1	1	1
PHI:1377	1	1	1
PHI:1378	1	1	1
PHI:1379	1	1	1
PHI:1380	1	1	1
PHI:1381	3	2	1
PHI:1382	1	1	1
PHI:1383	1	1	1
PHI:1384	1	1	1
PHI:1385	2	2	2
PHI:1388	1	1	1
PHI:1389	1	1	1
PHI:1390	1	1	0
PHI:1391	1	1	1
PHI:1392	1	1	1
PHI:1393	1	1	1
PHI:1395	1	1	1
PHI:1396	1	1	1
PHI:1397	1	1	1
PHI:1398	1	1	1
PHI:1399	1	1	1
PHI:1401	1	1	1
PHI:1402	2	2	2
PHI:1404	1	1	1
PHI:1405	1	0	1
PHI:1406	1	1	1
PHI:1407	1	1	1
PHI:1410	1	1	1
PHI:1411	1	1	1
PHI:1413	2	2	2
PHI:1414	3	3	3
PHI:1415	1	1	1
PHI:1416	1	1	1
PHI:1417	2	2	2
PHI:1418	1	1	1
PHI:1419	1	1	1
PHI:1420	1	1	1
PHI:1422	1	1	1
PHI:1423	1	1	1
PHI:1424	3	2	2
PHI:1425	7	7	6
PHI:1426	2	2	2
PHI:1427	1	1	1
PHI:1429	1	1	1
PHI:1430	1	1	1
PHI:1432	1	1	1
PHI:1433	3	3	4
PHI:1434	1	1	1
PHI:1439	1	1	1
PHI:1440__PHI:5574	1	1	1
PHI:1441	1	1	1
PHI:1442	1	1	1
PHI:1443	1	1	1
PHI:1447	1	1	1
PHI:1449	1	1	1
PHI:1451	1	1	1
PHI:1452	1	1	1
PHI:1453	1	1	1
PHI:1455	2	2	2
PHI:1456	3	3	3
PHI:1457	1	1	1
PHI:1458	3	3	3
PHI:1460	1	1	1
PHI:1461	1	1	1
PHI:1462	1	1	1
PHI:1463	1	1	1
PHI:1464	1	1	1
PHI:1465	1	1	1
PHI:1467	1	1	1
PHI:1468	2	2	2
PHI:1469	1	1	1
PHI:1470	1	1	1
PHI:1471	1	1	1
PHI:1472	1	1	1
PHI:1473	1	1	1
PHI:1474	1	1	1
PHI:1475	1	1	1
PHI:1476	1	1	1
PHI:1477	1	1	1
PHI:1478	1	1	1
PHI:1479	1	1	1
PHI:1481	1	1	1
PHI:1482	1	1	1
PHI:1484	2	2	2
PHI:1485	1	1	1
PHI:1486	1	1	1
PHI:1487	1	1	1
PHI:1488	1	1	1
PHI:1489	1	2	2
PHI:1491	1	1	1
PHI:1493	1	1	1
PHI:1497	1	1	1
PHI:1498	1	1	1
PHI:1499	1	1	0
PHI:1500	3	3	3
PHI:1501	1	1	1
PHI:1503	1	1	1
PHI:1506	1	1	1
PHI:1511	1	1	1
PHI:1513	1	1	1
PHI:1514	5	4	5
PHI:1515	1	1	1
PHI:1516	1	1	1
PHI:1517	1	1	1
PHI:1518	1	1	1
PHI:1519	1	1	1
PHI:1521	0	4	0
PHI:1522	2	0	0
PHI:1524	1	1	1
PHI:1525	1	1	1
PHI:1526	7	7	7
PHI:1527	1	0	1
PHI:1528	1	1	1
PHI:1529	1	1	1
PHI:1530	1	1	1
PHI:1531	1	1	1
PHI:1532	1	1	1
PHI:1535	1	1	1
PHI:1537	1	1	1
PHI:1538__PHI:4209__PHI:4236	1	1	1
PHI:1539	1	1	1
PHI:1540	1	1	1
PHI:1542	0	1	1
PHI:1543	2	3	4
PHI:1544	1	1	1
PHI:1546	1	1	1
PHI:1547	1	1	1
PHI:1548	1	1	1
PHI:1549__PHI:2385	1	1	1
PHI:1550	1	1	1
PHI:1551	1	1	1
PHI:1552	13	14	14
PHI:1553	1	1	1
PHI:1554	5	5	5
PHI:1555	6	7	7
PHI:1556	1	1	1
PHI:1557	1	1	1
PHI:1559	1	1	2
PHI:1561	1	1	1
PHI:1562	1	1	1
PHI:1563	1	1	1
PHI:1564	1	1	1
PHI:1565	1	1	1
PHI:1566	11	9	10
PHI:1567	1	1	1
PHI:1568	1	1	1
PHI:1569	1	1	1
PHI:1570	1	1	1
PHI:1571	1	1	1
PHI:1572	1	2	1
PHI:1573	1	1	1
PHI:1574	1	1	1
PHI:1575	2	2	2
PHI:1577	1	1	1
PHI:1578	1	1	1
PHI:1579	9	9	9
PHI:1580	1	1	1
PHI:1581	9	9	9
PHI:1582	1	1	1
PHI:1583	1	1	1
PHI:1584	1	1	1
PHI:1585	1	1	1
PHI:1587	1	1	1
PHI:1588	1	1	1
PHI:1589	1	1	1
PHI:1590	1	1	1
PHI:1592	1	1	1
PHI:1593	1	1	1
PHI:1594	1	1	1
PHI:1595	1	1	1
PHI:1596	1	1	1
PHI:1597	1	1	1
PHI:1598	1	1	1
PHI:1600	1	1	1
PHI:1601	1	1	1
PHI:1602	1	1	1
PHI:1603	1	1	1
PHI:1604	1	1	1
PHI:1605	2	2	2
PHI:1606	1	1	1
PHI:1608	1	1	1
PHI:1610	1	1	1
PHI:1612	1	1	1
PHI:1614	1	1	1
PHI:1615	1	1	1
PHI:1616	1	1	1
PHI:1617	1	1	1
PHI:1618	1	1	1
PHI:1619	1	0	0
PHI:1620	2	2	1
PHI:1622	1	1	1
PHI:1623	1	1	1
PHI:1624	1	1	1
PHI:1625	1	1	1
PHI:1626	2	2	2
PHI:1627	1	1	1
PHI:1629	1	1	1
PHI:1630	1	1	1
PHI:1631	1	1	1
PHI:1632	1	1	1
PHI:1633	1	1	1
PHI:1634	1	1	1
PHI:1635	1	1	1
PHI:1637	3	2	2
PHI:1638	1	1	1
PHI:1640	1	0	0
PHI:1643	1	1	1
PHI:1644	1	1	1
PHI:1646	1	1	1
PHI:1647	1	1	1
PHI:1649	1	1	1
PHI:1650	1	1	1
PHI:1652	1	1	1
PHI:1653	1	1	1
PHI:1655	1	1	1
PHI:1656	1	1	1
PHI:1658	1	1	1
PHI:1659	1	1	1
PHI:1660	0	1	1
PHI:1662	7	7	7
PHI:1663	1	1	1
PHI:1665	1	1	1
PHI:1666	1	1	1
PHI:1667	1	1	1
PHI:1668	1	1	1
PHI:1670	1	1	1
PHI:1671	2	2	2
PHI:1673	1	1	1
PHI:1674	1	1	1
PHI:1675	3	3	3
PHI:1676	2	2	2
PHI:1678	2	2	2
PHI:1679	1	1	1
PHI:1680	1	1	1
PHI:1681	3	3	3
PHI:1682	1	1	1
PHI:1683	2	2	2
PHI:1685	1	1	1
PHI:1686	1	0	0
PHI:1688	1	1	1
PHI:1689	1	1	1
PHI:1690	1	1	1
PHI:1692	2	2	2
PHI:1693	1	1	1
PHI:1695	1	2	2
PHI:1701	2	2	2
PHI:1704	1	1	1
PHI:1707	1	1	1
PHI:1709	1	1	1
PHI:1710	1	1	1
PHI:1711	1	1	1
PHI:1713	1	1	1
PHI:1714	1	1	1
PHI:1717	1	1	1
PHI:1719	2	1	2
PHI:1720	1	1	1
PHI:1721	1	1	1
PHI:1722	0	0	1
PHI:1723	1	1	1
PHI:1725	1	1	1
PHI:1729	2	2	2
PHI:1737	1	1	1
PHI:1739	1	1	1
PHI:1741	1	1	1
PHI:1743	1	1	1
PHI:1745	1	1	1
PHI:1747	1	1	1
PHI:1749	1	1	1
PHI:1750	1	1	1
PHI:1751	1	1	1
PHI:1752	1	1	1
PHI:1753	1	1	1
PHI:1755	1	1	1
PHI:1756	1	1	1
PHI:1757	1	1	1
PHI:1759	2	1	1
PHI:1763	2	2	2
PHI:1766	0	1	1
PHI:1768	1	1	1
PHI:1770	1	1	1
PHI:1771	1	1	1
PHI:1772	7	7	5
PHI:1774	1	1	1
PHI:1778	1	1	1
PHI:1783	1	1	1
PHI:1785	1	1	1
PHI:1786	1	1	1
PHI:1787	1	1	1
PHI:1788	1	1	1
PHI:1789	1	1	1
PHI:1790	1	1	1
PHI:1792	1	1	1
PHI:1793	1	1	1
PHI:1794	1	1	1
PHI:1795	1	1	1
PHI:1796	1	1	1
PHI:1797	1	2	2
PHI:1798	1	1	1
PHI:1799	1	1	1
PHI:1802	1	1	1
PHI:1803	1	1	1
PHI:1805	1	1	1
PHI:1806	5	4	2
PHI:1807	1	1	1
PHI:1812	2	1	1
PHI:1814	1	1	1
PHI:1818	0	1	1
PHI:1819	1	1	1
PHI:1820	2	3	3
PHI:1821	4	4	4
PHI:1823	2	2	2
PHI:1828	1	1	1
PHI:1832	1	1	1
PHI:1835	2	2	2
PHI:1836	1	1	1
PHI:1838	1	1	1
PHI:1839	1	1	1
PHI:1840	1	0	0
PHI:1842	1	1	1
PHI:1843	2	2	2
PHI:1846	1	1	1
PHI:1859	1	1	1
PHI:1862	1	1	1
PHI:1863	0	0	1
PHI:1867	1	3	2
PHI:1868	1	1	1
PHI:1870	2	2	2
PHI:1872	1	1	1
PHI:1873	1	1	1
PHI:1876	1	1	1
PHI:1881	1	1	1
PHI:1882	0	1	1
PHI:1884	1	1	1
PHI:1886	1	1	1
PHI:1887	1	1	1
PHI:1890	1	1	1
PHI:1891	2	2	2
PHI:1892	1	1	1
PHI:1893	1	2	1
PHI:1896	1	1	1
PHI:1898	2	1	2
PHI:1902	1	1	1
PHI:1904	2	2	2
PHI:1906	2	2	2
PHI:1907	1	1	1
PHI:1908	1	1	1
PHI:1914	1	1	1
PHI:1915	1	1	1
PHI:1916	1	1	1
PHI:1917	1	1	1
PHI:1918	1	1	1
PHI:1919	2	2	1
PHI:1920	1	1	1
PHI:1921	2	2	2
PHI:1922	1	1	1
PHI:1923	1	1	1
PHI:1926	1	1	1
PHI:1927	1	1	1
PHI:1930	1	1	1
PHI:1933__PHI:6134	1	1	1
PHI:1934	2	2	2
PHI:1935	1	1	1
PHI:1938	1	3	1
PHI:1939	6	5	6
PHI:1941	4	5	4
PHI:1943	1	1	1
PHI:1946	1	1	0
PHI:1947	3	3	3
PHI:1948	1	2	2
PHI:1949	2	2	2
PHI:1953	1	1	1
PHI:1954	2	2	2
PHI:1955	1	1	1
PHI:1957	1	1	1
PHI:1958	1	1	1
PHI:1960	1	2	1
PHI:1961	1	1	1
PHI:1962	1	1	1
PHI:1964	1	1	1
PHI:1967	1	1	1
PHI:1968	1	1	1
PHI:1974	3	2	2
PHI:1975	1	2	1
PHI:1977	1	1	1
PHI:1978	1	1	1
PHI:1983	1	1	1
PHI:1984	1	1	1
PHI:1986	1	1	1
PHI:1987	1	1	1
PHI:1989	1	1	1
PHI:1992	1	1	1
PHI:1993	1	1	1
PHI:1995	1	1	1
PHI:1997	1	1	1
PHI:2000	1	0	0
PHI:2002	1	0	0
PHI:2006__PHI:2008	5	5	4
PHI:2009	3	3	2
PHI:2016	1	1	1
PHI:2017	1	1	1
PHI:2018__PHI:2106	1	2	2
PHI:2019	1	1	1
PHI:2025	2	3	3
PHI:2027	1	1	1
PHI:2028	1	1	1
PHI:2029	1	1	1
PHI:2030	1	1	1
PHI:2031	1	1	1
PHI:2032	3	3	2
PHI:2034	10	10	10
PHI:2035__PHI:2069	1	1	1
PHI:2038	4	4	4
PHI:2043	5	5	5
PHI:2044	1	1	1
PHI:2045__PHI:2168	1	1	1
PHI:2049	0	1	1
PHI:2055	1	1	1
PHI:2058	1	1	1
PHI:2060	1	1	1
PHI:2062__PHI:3815	1	1	1
PHI:2063__PHI:2110	1	1	1
PHI:2065	1	1	1
PHI:2066__PHI:2077	1	1	1
PHI:2070	1	1	1
PHI:2071	1	1	1
PHI:2072	1	1	1
PHI:2073__PHI:2091	1	1	1
PHI:2074	1	1	1
PHI:2075	1	1	1
PHI:2078	1	1	1
PHI:2080	1	1	1
PHI:2081	1	1	1
PHI:2082	1	1	1
PHI:2083	1	1	1
PHI:2084	3	3	3
PHI:2085	1	1	1
PHI:2086	2	2	2
PHI:2087	1	1	1
PHI:2088	1	1	1
PHI:2089	1	1	1
PHI:2094	1	1	1
PHI:2095	3	2	2
PHI:2096	2	2	2
PHI:2097	1	1	1
PHI:2098	1	1	1
PHI:2099	1	1	1
PHI:2100	2	2	2
PHI:2101	2	2	2
PHI:2103	1	1	1
PHI:2105	2	2	2
PHI:2107	5	4	4
PHI:2108	3	3	3
PHI:2109	1	1	1
PHI:2112__PHI:3177	1	1	1
PHI:2113	0	1	1
PHI:2114	1	1	1
PHI:2115__PHI:4494	2	2	2
PHI:2116__PHI:2301	1	1	1
PHI:2117	2	2	2
PHI:2118__PHI:5540	1	1	2
PHI:2121	1	1	1
PHI:2131	1	1	1
PHI:2133	1	0	0
PHI:2134	1	1	1
PHI:2138	4	4	4
PHI:2140	1	1	1
PHI:2143	1	1	1
PHI:2144	1	1	1
PHI:2145	2	2	2
PHI:2148	1	1	1
PHI:2149	1	1	1
PHI:2150	1	1	1
PHI:2153__PHI:2356	1	1	1
PHI:2154	1	1	1
PHI:2156	0	1	2
PHI:2158	1	1	1
PHI:2160	1	1	1
PHI:2161	1	1	1
PHI:2165	4	4	4
PHI:2166__PHI:6390	1	1	1
PHI:2167	1	1	1
PHI:2169	1	1	1
PHI:2171	6	6	6
PHI:2173	1	1	1
PHI:2174	3	3	3
PHI:2175	1	1	1
PHI:2176	1	1	1
PHI:2177	2	2	2
PHI:2179	1	1	1
PHI:2180	1	1	1
PHI:2181	1	1	1
PHI:2183	1	1	1
PHI:2185	1	1	1
PHI:2193	1	1	1
PHI:2196	2	2	2
PHI:2197	1	1	1
PHI:2199	2	2	2
PHI:2201__PHI:7328	1	1	1
PHI:2202__PHI:7327	1	1	1
PHI:2203	1	1	1
PHI:2204	1	1	1
PHI:2205	1	1	1
PHI:2206	1	1	1
PHI:2208	1	1	1
PHI:2209	1	1	1
PHI:2213	1	1	1
PHI:2215	1	1	1
PHI:2216	1	1	1
PHI:2227	1	1	1
PHI:2237	1	1	1
PHI:2239	1	1	1
PHI:2240__PHI:4586	1	1	1
PHI:2247	4	3	3
PHI:2249__PHI:2270	1	1	1
PHI:2255	5	5	5
PHI:2256	3	3	3
PHI:2257	1	1	1
PHI:2259	1	1	1
PHI:2269	8	7	6
PHI:2284__PHI:3438	1	0	0
PHI:2289	2	2	2
PHI:2290	2	2	2
PHI:2292	1	1	1
PHI:2293	1	1	1
PHI:2296	1	1	1
PHI:2297	1	1	0
PHI:2302	1	1	1
PHI:2310	3	3	3
PHI:2312__PHI:2844	1	1	1
PHI:2315	22	19	19
PHI:2321	2	2	2
PHI:2322	4	4	4
PHI:2323	1	1	1
PHI:2325__PHI:2502	1	1	1
PHI:2326__PHI:2491	3	3	3
PHI:2334	1	1	1
PHI:2337	1	1	1
PHI:2341	1	1	2
PHI:2350	1	1	1
PHI:2351__PHI:2353	1	1	1
PHI:2352__PHI:2354	1	1	1
PHI:2355	1	1	1
PHI:2357	4	6	7
PHI:2358	3	3	3
PHI:2376	1	1	1
PHI:2377	2	0	0
PHI:2382	3	3	3
PHI:2383	3	2	2
PHI:2386	1	1	1
PHI:2387	1	1	1
PHI:2388	2	2	2
PHI:2393	1	1	1
PHI:2395	1	1	1
PHI:2400	1	1	1
PHI:2401	2	2	2
PHI:2403	1	1	1
PHI:2405	1	1	1
PHI:2408	1	1	1
PHI:2409	1	1	1
PHI:2411	2	2	2
PHI:2418__PHI:2419	2	2	2
PHI:2441	1	1	1
PHI:2451	4	4	4
PHI:2452	1	1	1
PHI:2453	1	1	2
PHI:2455	1	1	1
PHI:2462	1	1	1
PHI:2463	1	1	1
PHI:2474	1	1	1
PHI:2476	6	6	7
PHI:2482	1	0	0
PHI:2488	4	4	3
PHI:2510	3	3	4
PHI:2511	1	1	1
PHI:2513	1	1	1
PHI:2514	4	4	4
PHI:2515	1	1	1
PHI:2517	1	1	1
PHI:2518	1	1	1
PHI:2519	1	1	1
PHI:2521	1	1	1
PHI:2522	1	1	1
PHI:2524	1	1	1
PHI:2525	1	1	1
PHI:2526	1	1	1
PHI:2527	1	1	1
PHI:2528	1	1	1
PHI:2530	2	2	2
PHI:2531	1	1	1
PHI:2532	1	1	1
PHI:2533	1	1	1
PHI:2538	1	1	1
PHI:2539	1	1	1
PHI:2540	2	2	2
PHI:2541	1	1	1
PHI:2542	1	1	1
PHI:2543	1	1	1
PHI:2544	7	7	7
PHI:2545	3	3	3
PHI:2546	1	1	1
PHI:2547	1	1	1
PHI:2548	1	1	1
PHI:2549	2	2	2
PHI:2550	1	1	1
PHI:2551	1	1	1
PHI:2552	4	4	4
PHI:2553	2	2	2
PHI:2558	1	2	2
PHI:2560	1	1	1
PHI:2563	1	1	1
PHI:2570	11	12	12
PHI:2582__PHI:2603	1	1	1
PHI:2590__PHI:2611	1	1	1
PHI:2616	1	1	1
PHI:2624__PHI:6460__PHI:6586	1	1	1
PHI:2638	3	3	3
PHI:2639	1	1	1
PHI:2640	1	1	1
PHI:2643	1	1	1
PHI:2644	4	4	4
PHI:2651	1	1	1
PHI:2688	1	1	1
PHI:2693	2	2	2
PHI:2694	2	2	2
PHI:2699	1	1	1
PHI:2710	3	3	3
PHI:2711	1	1	1
PHI:2712	1	1	1
PHI:2714	1	1	1
PHI:2728	1	1	1
PHI:2731	3	3	3
PHI:2735	1	1	1
PHI:2745	3	3	3
PHI:2819	1	1	1
PHI:2823	1	1	1
PHI:2825	4	4	4
PHI:2832	3	1	1
PHI:2835	3	3	3
PHI:2837	2	2	2
PHI:2838	1	1	1
PHI:2839	2	3	3
PHI:2840	1	1	1
PHI:2841	1	1	1
PHI:2842	2	2	2
PHI:2849	5	5	5
PHI:2858	1	1	1
PHI:2894	1	1	1
PHI:2895	1	0	0
PHI:2896	2	2	2
PHI:2897	1	1	1
PHI:2908	1	1	1
PHI:2911	1	1	1
PHI:2916	1	1	1
PHI:2920	2	2	2
PHI:2921	1	1	1
PHI:2940	1	1	1
PHI:2959	2	2	2
PHI:2960	1	1	1
PHI:2961	1	1	1
PHI:2964	1	1	1
PHI:2968	3	3	3
PHI:2969	2	2	2
PHI:2970	1	1	1
PHI:2976	4	3	3
PHI:2978	1	1	1
PHI:2983__PHI:5629	0	1	1
PHI:2989__PHI:5680	1	1	1
PHI:2996	1	1	1
PHI:3004	1	1	1
PHI:3014	2	2	2
PHI:3024	1	1	1
PHI:3028	1	1	1
PHI:3035	1	1	1
PHI:3036	1	1	1
PHI:3037	2	2	2
PHI:3038	2	1	1
PHI:3039	1	1	1
PHI:3040	1	1	1
PHI:3050	1	1	1
PHI:3053	1	1	1
PHI:3060__PHI:4054	1	1	1
PHI:3061__PHI:4055	1	1	1
PHI:3062	1	1	1
PHI:3063	1	1	1
PHI:3064	1	1	1
PHI:3065	1	1	1
PHI:3066	1	1	1
PHI:3067	1	1	1
PHI:3069	1	1	1
PHI:3071	1	1	1
PHI:3085	2	2	2
PHI:3095	1	1	1
PHI:3096	1	1	1
PHI:3097	2	2	2
PHI:3098	1	1	1
PHI:3102	1	1	1
PHI:3123	1	1	1
PHI:3126	2	2	2
PHI:3134	1	1	1
PHI:3138	1	1	1
PHI:3161	2	2	2
PHI:3162	3	3	3
PHI:3164	1	0	0
PHI:3175	1	1	1
PHI:3208	0	1	1
PHI:3210	1	1	1
PHI:3213	1	1	1
PHI:3214	2	2	2
PHI:3216	13	13	11
PHI:3225	1	1	1
PHI:3226	1	1	1
PHI:3234	2	2	2
PHI:3236	2	2	2
PHI:3237	2	2	2
PHI:3238	4	4	4
PHI:3257	3	3	3
PHI:3270	1	0	1
PHI:3271	1	1	1
PHI:3272	1	1	1
PHI:3275	2	2	2
PHI:3278	1	1	1
PHI:3280	1	1	1
PHI:3282	2	2	2
PHI:3287	1	1	1
PHI:3291__PHI:5563__PHI:5585	1	1	1
PHI:3300__PHI:4504__PHI:5352	1	1	1
PHI:3307__PHI:3313	1	1	1
PHI:3310	1	1	1
PHI:3311__PHI:5661	1	1	1
PHI:3312	2	2	2
PHI:3314	1	1	1
PHI:3321	1	1	1
PHI:3328	1	1	1
PHI:3332	1	1	1
PHI:3347	3	3	3
PHI:3348	1	1	1
PHI:3351	1	1	1
PHI:3354	1	1	2
PHI:3356	0	0	1
PHI:3364	1	1	1
PHI:3374	1	1	1
PHI:3378	7	7	7
PHI:3381	13	12	13
PHI:3385	2	2	2
PHI:3387	2	2	2
PHI:3388	1	1	1
PHI:3389	1	1	1
PHI:3417	1	1	1
PHI:3455	1	1	1
PHI:3460	1	1	1
PHI:3477	2	2	2
PHI:3479	1	1	1
PHI:3485	1	1	1
PHI:3490	1	1	1
PHI:3512	3	3	3
PHI:3514	2	2	2
PHI:3526	1	2	2
PHI:3527	1	1	1
PHI:3528	7	5	6
PHI:3529	2	2	2
PHI:3533	1	1	1
PHI:3594	1	1	1
PHI:3600	1	1	1
PHI:3608	2	2	2
PHI:3627	1	1	1
PHI:3630	2	2	2
PHI:3658	1	1	1
PHI:3662	2	2	2
PHI:3669	1	1	1
PHI:3670	1	1	1
PHI:3688	3	3	3
PHI:3697__PHI:3925	1	1	1
PHI:3706__PHI:3707	1	1	1
PHI:3708	1	1	1
PHI:3724	1	1	1
PHI:3811	1	1	1
PHI:3817	1	1	1
PHI:3823	1	1	1
PHI:3824	1	1	1
PHI:3828	1	1	1
PHI:3832	1	1	1
PHI:3833	1	1	1
PHI:3834	1	1	1
PHI:3835	1	1	1
PHI:3859	1	1	1
PHI:3863	1	1	1
PHI:3865	3	2	2
PHI:3869	1	1	1
PHI:3870	0	0	1
PHI:3878	1	1	1
PHI:3886	1	1	1
PHI:3899	4	2	2
PHI:3907	1	1	1
PHI:3909	2	2	2
PHI:3910	1	1	1
PHI:3913	1	1	1
PHI:3914	6	6	6
PHI:3915	2	2	2
PHI:3924	3	3	3
PHI:3928	1	1	1
PHI:3933	1	1	1
PHI:3936	1	1	1
PHI:3944	1	0	0
PHI:3945	1	1	1
PHI:3948	1	1	1
PHI:3950	1	1	1
PHI:3954	1	1	1
PHI:3958	1	1	1
PHI:3959	1	1	1
PHI:3963	1	1	1
PHI:3966	1	1	1
PHI:3972	4	4	4
PHI:3973	2	2	2
PHI:3975	1	1	1
PHI:3976	1	1	1
PHI:3983	1	1	1
PHI:3984	5	5	5
PHI:3985	2	2	2
PHI:3996	1	1	1
PHI:3998	1	1	1
PHI:4003	1	1	1
PHI:4015	1	1	1
PHI:4017	1	1	1
PHI:4024	20	20	20
PHI:4041	2	2	2
PHI:4042	1	1	1
PHI:4045	1	1	1
PHI:4050	0	1	1
PHI:4053	1	1	1
PHI:4056	1	1	1
PHI:4076	1	1	1
PHI:4077	2	1	2
PHI:4080	1	1	1
PHI:4084	1	1	1
PHI:4095	1	1	1
PHI:4096	1	1	1
PHI:4103	2	2	2
PHI:4105	0	0	1
PHI:4107	1	1	1
PHI:4108	1	2	2
PHI:4110	1	1	1
PHI:4111	1	1	1
PHI:4112	1	1	1
PHI:4139	1	1	1
PHI:4165	1	1	1
PHI:4171	7	7	7
PHI:4182	3	3	3
PHI:4194	1	0	0
PHI:4197	2	2	2
PHI:4208	1	0	0
PHI:4216	1	1	1
PHI:4217	2	1	1
PHI:4230	3	3	3
PHI:4231	4	5	5
PHI:4233	2	2	2
PHI:4246	1	1	1
PHI:4248	1	1	1
PHI:4471	1	1	1
PHI:4475	8	9	8
PHI:4489	1	1	1
PHI:4491	2	2	2
PHI:4492	1	1	1
PHI:4495	1	1	1
PHI:4508	2	2	2
PHI:4509	1	1	1
PHI:4520	1	2	2
PHI:4521	1	1	1
PHI:4525	2	2	2
PHI:4554	1	1	1
PHI:4555	1	1	1
PHI:4556	1	1	1
PHI:4561	1	1	1
PHI:4580	1	1	1
PHI:4583	1	0	0
PHI:4584	0	1	1
PHI:4601	1	1	1
PHI:4602	1	1	1
PHI:4603	1	1	1
PHI:4607	1	1	0
PHI:4608	1	1	1
PHI:4609	4	3	3
PHI:4610	2	2	2
PHI:4615	4	4	4
PHI:4616	1	1	1
PHI:4618	4	4	4
PHI:4641	1	1	1
PHI:4642	1	1	1
PHI:4644	1	1	0
PHI:4652	1	1	1
PHI:4658	2	2	2
PHI:4659	1	1	1
PHI:4672	4	3	3
PHI:4680	1	1	1
PHI:4688	1	1	1
PHI:4694	1	1	1
PHI:4723	1	1	1
PHI:4724	1	1	1
PHI:4725	1	1	1
PHI:4727	1	1	1
PHI:4732	4	4	4
PHI:4736	1	1	1
PHI:4750	1	1	1
PHI:4837	2	3	3
PHI:4840	1	1	0
PHI:4841	1	1	1
PHI:4843	1	1	1
PHI:4845	2	2	2
PHI:4861	1	1	1
PHI:4880	4	4	4
PHI:4883	1	1	1
PHI:4885	1	1	1
PHI:4891	3	3	3
PHI:4896	1	1	1
PHI:4903	0	0	1
PHI:4904	1	1	1
PHI:4906	1	1	1
PHI:4909	1	1	1
PHI:4914	3	3	3
PHI:4917	1	1	1
PHI:4922	0	1	1
PHI:4925	1	1	1
PHI:4944	1	1	1
PHI:4962	1	1	1
PHI:4966	1	1	1
PHI:4970	0	0	1
PHI:4973	2	2	1
PHI:4975	2	2	2
PHI:4978	1	1	1
PHI:4987	1	1	1
PHI:4988	0	1	1
PHI:4989	1	0	0
PHI:4990	1	1	1
PHI:4992	1	1	1
PHI:5016	1	1	1
PHI:5017	1	1	1
PHI:5018	1	1	1
PHI:5019	1	1	1
PHI:5029	1	1	1
PHI:5033	1	1	1
PHI:5034	4	4	3
PHI:5039	2	2	2
PHI:5040	1	1	1
PHI:5042	4	4	4
PHI:5043	1	1	1
PHI:5047__PHI:6635	1	1	1
PHI:5054	1	1	1
PHI:5059	2	2	2
PHI:5068	5	5	5
PHI:5069	2	2	2
PHI:5078	1	1	1
PHI:5082	1	1	1
PHI:5083	1	1	1
PHI:5091	1	1	1
PHI:5109	1	1	1
PHI:5111	1	1	1
PHI:5185	1	1	1
PHI:5186	6	6	6
PHI:5187	1	1	1
PHI:5188	1	1	1
PHI:5189	1	1	1
PHI:5190	1	1	1
PHI:5191	1	1	1
PHI:5232	1	1	1
PHI:5234	1	1	1
PHI:5236	3	3	3
PHI:5267	1	1	1
PHI:5271	13	13	13
PHI:5272	1	0	0
PHI:5275	2	1	1
PHI:5282	1	1	1
PHI:5297	1	1	1
PHI:5306	1	1	1
PHI:5344	1	1	1
PHI:5347	2	1	1
PHI:5353	4	4	4
PHI:5366	1	1	1
PHI:5387	1	1	1
PHI:5391	1	1	1
PHI:5393	6	6	6
PHI:5394	4	3	3
PHI:5395	1	1	1
PHI:5405	1	1	1
PHI:5434	1	1	1
PHI:5440	7	6	7
PHI:5441	1	1	1
PHI:5450	1	1	1
PHI:5470	1	1	1
PHI:5471	1	1	1
PHI:5472	2	2	2
PHI:5480	1	1	1
PHI:5483	2	2	2
PHI:5536	1	1	1
PHI:5554	4	4	4
PHI:5578	2	2	2
PHI:5583	1	1	1
PHI:5590	1	1	1
PHI:5591	1	1	1
PHI:5593	1	1	1
PHI:5594	3	3	3
PHI:5598	1	1	1
PHI:5599	1	1	1
PHI:5603	1	1	1
PHI:5612	1	1	1
PHI:5614	0	1	1
PHI:5622	1	1	1
PHI:5623	1	1	2
PHI:5624	1	1	1
PHI:5630	1	0	1
PHI:5631	1	1	1
PHI:5633	3	4	4
PHI:5635	3	2	2
PHI:5637	1	1	1
PHI:5640	1	1	1
PHI:5641	1	1	1
PHI:5644	0	1	0
PHI:5645	1	1	0
PHI:5649	1	1	1
PHI:5650	1	1	1
PHI:5652	1	1	1
PHI:5653	1	1	1
PHI:5654	1	1	1
PHI:5663	1	1	1
PHI:5671	1	1	1
PHI:5675	1	1	1
PHI:5676	2	2	2
PHI:5678	1	0	0
PHI:5679	1	1	1
PHI:5682	1	1	1
PHI:5683	2	2	2
PHI:5686	1	1	1
PHI:5688	1	1	1
PHI:5692	1	1	1
PHI:6074	1	1	1
PHI:6076	1	1	1
PHI:6079	1	1	1
PHI:6081	0	0	1
PHI:6084	0	1	1
PHI:6090	1	1	1
PHI:6091	1	1	1
PHI:6092	1	1	1
PHI:6093	1	1	1
PHI:6094	1	1	1
PHI:6095	2	2	2
PHI:6111	5	5	5
PHI:6119	1	1	1
PHI:6121	8	8	9
PHI:6123	1	1	1
PHI:6124	1	1	1
PHI:6135__PHI:6636	3	3	3
PHI:6137__PHI:7070	1	1	1
PHI:6146	1	1	2
PHI:6147	1	1	1
PHI:6157	1	1	1
PHI:6179	1	1	2
PHI:6181	1	1	1
PHI:6183	3	4	4
PHI:6186	2	2	2
PHI:6187	1	1	1
PHI:6188	3	3	3
PHI:6198	1	1	1
PHI:6199	1	1	1
PHI:6206	3	3	3
PHI:6207	1	1	1
PHI:6208	1	1	1
PHI:6209	1	1	1
PHI:6214	1	1	1
PHI:6223	1	1	1
PHI:6227	1	1	1
PHI:6228	1	1	1
PHI:6258	1	1	1
PHI:6259	1	1	1
PHI:6260	1	1	1
PHI:6261	3	3	3
PHI:6262	2	1	2
PHI:6265	3	3	3
PHI:6266	1	1	1
PHI:6267	2	2	2
PHI:6268	2	2	2
PHI:6269	1	1	1
PHI:6271	2	2	2
PHI:6272	1	1	1
PHI:6274	1	1	1
PHI:6276	1	2	2
PHI:6280	1	1	1
PHI:6284	1	1	1
PHI:6297	1	1	1
PHI:6298__PHI:6445	1	1	1
PHI:6319	2	2	1
PHI:6331	10	9	9
PHI:6348	1	1	1
PHI:6380	1	1	1
PHI:6381	1	1	1
PHI:6391	4	4	4
PHI:6395	2	2	2
PHI:6396	1	1	1
PHI:6408__PHI:6603	1	1	1
PHI:6409	2	2	2
PHI:6410__PHI:6604	1	1	1
PHI:6411	1	1	1
PHI:6417	1	1	0
PHI:6444	1	1	1
PHI:6471	1	2	2
PHI:6492	1	1	1
PHI:6510__PHI:7620	12	12	12
PHI:6517	4	4	6
PHI:6520	1	1	1
PHI:6530	1	1	1
PHI:6540	1	1	1
PHI:6554	4	4	4
PHI:6555	1	1	1
PHI:6556	4	4	4
PHI:6569	1	1	1
PHI:6594	2	2	2
PHI:6607	1	1	1
PHI:6612	4	5	5
PHI:6614	1	1	1
PHI:6615	1	1	1
PHI:6619	1	1	1
PHI:6625	0	1	1
PHI:6626	3	3	4
PHI:6627	1	1	1
PHI:6634	2	2	2
PHI:6637	1	1	1
PHI:6638	2	2	2
PHI:6639	1	1	2
PHI:6640	1	1	1
PHI:6641	1	1	1
PHI:6644	0	1	1
PHI:6647	1	1	0
PHI:6649	2	2	2
PHI:6653__PHI:7480	0	1	1
PHI:6674	1	1	1
PHI:6701	2	2	2
PHI:6703	1	1	1
PHI:6711	2	2	2
PHI:6716	1	1	1
PHI:6719	1	1	1
PHI:6739	2	2	2
PHI:6746	2	2	2
PHI:6749	1	1	1
PHI:6751	1	1	1
PHI:6753	2	2	2
PHI:6780	1	1	1
PHI:6786__PHI:6792__PHI:6807__PHI:6814	1	1	1
PHI:6795	2	2	2
PHI:6825	1	1	1
PHI:6826	1	1	1
PHI:6827	1	1	1
PHI:6831	1	1	1
PHI:6832	1	1	1
PHI:6833	2	2	2
PHI:6834	0	0	1
PHI:6850	1	1	1
PHI:6854	1	1	0
PHI:6868	3	3	3
PHI:6871	1	1	1
PHI:6872	1	1	1
PHI:6875	1	1	1
PHI:6881	2	2	1
PHI:6888	1	1	1
PHI:6892	1	1	1
PHI:6898	1	1	1
PHI:6902	1	1	1
PHI:6903	1	0	0
PHI:6904	1	1	1
PHI:6911	0	0	1
PHI:6912	1	1	1
PHI:6927	12	12	12
PHI:6928	1	1	1
PHI:6930	2	2	3
PHI:6936	1	1	1
PHI:6938__PHI:6989	2	2	2
PHI:6946	1	2	2
PHI:6956	1	1	1
PHI:6963	1	1	1
PHI:6969	5	5	5
PHI:6970	1	1	1
PHI:6971	1	1	1
PHI:6972	1	1	1
PHI:6977	1	1	1
PHI:6986	4	4	3
PHI:7009	5	5	5
PHI:7011	2	2	2
PHI:7012	1	1	1
PHI:7016	1	1	1
PHI:7021	1	1	1
PHI:7025	1	1	1
PHI:7035	1	1	1
PHI:7036	1	1	1
PHI:7047	2	2	2
PHI:7057	1	1	1
PHI:7058	1	1	1
PHI:7067	1	1	1
PHI:7074	1	1	1
PHI:7075	1	1	1
PHI:7076	1	1	1
PHI:7094__PHI:7438	2	2	2
PHI:7111	1	1	1
PHI:7112	1	1	1
PHI:7113	1	1	1
PHI:7115	1	1	0
PHI:7121	1	1	1
PHI:7123	2	2	2
PHI:7124	1	1	1
PHI:7125	1	1	1
PHI:7129	1	1	1
PHI:7133	2	2	2
PHI:7134	3	3	3
PHI:7141	3	3	3
PHI:7142	1	1	1
PHI:7143	1	1	1
PHI:7144	1	1	1
PHI:7146	1	1	1
PHI:7147	1	1	1
PHI:7149	5	5	5
PHI:7150	1	1	1
PHI:7152	2	2	2
PHI:7153	1	1	1
PHI:7155	2	2	2
PHI:7165	2	2	2
PHI:7168	1	1	1
PHI:7172	3	3	3
PHI:7173	4	4	4
PHI:7178	2	2	2
PHI:7181	1	1	1
PHI:7186	1	1	1
PHI:7188	1	1	1
PHI:7190	1	1	1
PHI:7191	1	1	1
PHI:7192	1	1	1
PHI:7193	1	1	1
PHI:7194	4	3	4
PHI:7195	1	1	1
PHI:7207	3	3	3
PHI:7208	1	1	1
PHI:7210	1	1	1
PHI:7211	1	1	1
PHI:7212	1	1	1
PHI:7214	1	1	1
PHI:7216	1	1	1
PHI:7223	3	3	3
PHI:7228	1	1	1
PHI:7243	5	6	6
PHI:7251	1	1	1
PHI:7257	2	2	2
PHI:7258	2	2	2
PHI:7273	1	1	1
PHI:7279	0	1	0
PHI:7280	1	0	0
PHI:7283	1	1	1
PHI:7297__PHI:7304	1	0	0
PHI:7301	1	1	1
PHI:7311	1	1	1
PHI:7312	1	1	1
PHI:7316	1	1	1
PHI:7318	1	1	1
PHI:7319	2	2	2
PHI:7322	1	1	1
PHI:7329	1	1	1
PHI:7330	1	1	1
PHI:7331	1	1	1
PHI:7337	1	1	1
PHI:7344	1	1	1
PHI:7350	0	1	0
PHI:7353	1	2	2
PHI:7358	2	2	2
PHI:7377	1	1	1
PHI:7381	0	1	1
PHI:7457	1	1	1
PHI:7485	0	2	0
PHI:7486	4	4	4
PHI:7511	5	4	6
PHI:7520	3	3	3
PHI:7534	1	1	1
PHI:7541	0	0	1
PHI:7558	1	1	1
PHI:7559	2	2	2
PHI:7561	1	0	0
PHI:7579	1	1	1
PHI:7591	2	2	2
PHI:7593	1	1	1
PHI:7594	1	1	1
PHI:7596	1	1	1
PHI:7597	1	1	1
PHI:7618	1	1	1
PHI:7649	2	2	2
PHI:7650	0	1	1
PHI:7652	1	1	1
PHI:7653	1	1	1
PHI:7654	1	1	1
PHI:7666	2	2	2
PHI:7672	1	1	1
PHI:7682	2	2	2
PHI:7683	6	5	5
PHI:7692	2	2	2
PHI:7694	1	1	1
PHI:7696	2	2	2
PHI:7699	1	1	1
PHI:7701	0	1	0
PHI:7704	4	4	5
PHI:7705	3	3	3
PHI:7706	2	1	1
PHI:7707	3	2	2
PHI:7708	10	11	11
PHI:7709	1	1	1
PHI:7712	1	1	1
PHI:7717	1	1	1
PHI:7722	1	1	1
PHI:7724	2	1	1
PHI:7737	2	2	2
PHI:7741	3	2	2
PHI:7746	1	1	1
PHI:7751	1	1	1
PHI:7753	2	2	2
PHI:7755	1	0	0
PHI:7756	2	2	2
PHI:7757	1	1	1
PHI:7768	2	2	2
PHI:7787	2	2	2
PHI:7788	8	8	8
PHI:7791	1	1	1
PHI:7793	1	1	1
PHI:7809	1	1	1
PHI:7812	1	1	1
PHI:7817	1	1	1
PHI:7828	3	3	3
PHI:7841	1	1	1
PHI:7843	1	2	2
PHI:7860	3	3	3
PHI:7866	1	1	1
PHI:7872	1	1	1
PHI:7873	1	1	1
PHI:7874	1	1	1
PHI:7879	1	1	1
PHI:7880	1	1	1
PHI:7902	1	1	1
PHI:7909	1	1	1
PHI:7917	1	0	0
PHI:7930	0	1	1
PHI:7938	1	1	1
PHI:7944	1	1	2
PHI:7945	1	1	1
PHI:7964	1	1	1
PHI:7975	1	1	1
PHI:7979	1	1	1
PHI:7991	1	1	1
PHI:7992	1	1	1
PHI:7993	1	1	1
PHI:7999	1	0	1
PHI:8000	2	2	2
PHI:8011	5	5	5
PHI:8028	2	2	2
PHI:8036	2	2	2
PHI:8038__PHI:8045	1	1	2
PHI:8039__PHI:8046	2	2	2
PHI:8040__PHI:8047	3	3	3
PHI:8041__PHI:8048	1	1	1
PHI:8044	1	1	1
PHI:8049	1	1	1
PHI:8050	2	2	2
PHI:8052	2	2	2

## Sheet: Supplementary Table S9
Supplementary Table S9 Statistic of the transcription factors in VdLs.16 genome
Strain	VdLs.16	JR2	VdLs.17
Total	432	482	500
APSES	5	5	5
AT-rich interaction region	3	3	3
AT-rich interaction region//RFX DNA-binding domain	1	1	1
Bromodomain transcription factor	3	3	3
bZIP	22	22	27
CCR4-Not complex component, Not1	1	1	1
Centromere protein B, DNA-binding region	2	0	3
Centromere protein B, DNA-binding region//Helix-turn-helix, Psq	0	1	1
Centromere protein B, DNA-binding region//Helix-turn-helix, Psq//Homeodomain-like	2	4	3
Centromere protein B, DNA-binding region//Homeobox//Homeodomain-like	1	1	1
Centromere protein B, DNA-binding region//Homeodomain-like	3	1	1
Centromere protein B, DNA-binding region//Zinc finger, CCHC-type	2	0	1
Centromere protein B, DNA-binding region//Zinc finger, CCHC-type//Helix-turn-helix, Psq//Homeodomain-like	0	35	24
Centromere protein B, DNA-binding region//Zinc finger, CCHC-type//Homeodomain-like	1	0	0
Forkhead	4	4	4
GATA type zinc finger	7	7	7
GCN5-like 1	1	1	1
Grainyhead/CP2	1	1	1
Heteromeric CCAAT factors	6	7	7
HMG	9	10	10
HMG//Homeodomain-like	1	1	1
Homeobox	2	2	2
Homeobox//Homeodomain-like	13	11	12
Homeodomain-like	2	2	5
Homeodomain-like//Myb	16	16	16
Lambda repressor-like, DNA-binding//Helix-turn-helix type 3	2	2	2
MADS-box	12	14	10
Myb	4	4	3
Negative transcriptional regulator	1	1	2
p53-like transcription factor	3	3	3
RFX DNA-binding domain	1	1	1
SART1	1	1	1
SGT1	1	1	1
ssDNA-binding transcriptional regulator	1	1	1
TEA/ATTS	1	1	1
Transcription factor TFIIS	4	4	4
YL1 nuclear protein	1	1	1
Zinc finger, CCHC-type	37	49	73
Zinc finger, CCHC-type//Helix-turn-helix, Psq//Homeodomain-like	0	1	0
Zinc finger, DHHC-type	5	5	5
Zinc finger, GRF-type	2	2	2
Zinc finger, MIZ-type	3	3	3
Zinc finger, NF-X1-type	1	1	1
Zinc finger, PARP-type	1	1	1
Zinc finger, Rad18-type putative	2	2	3
Zn2Cys6	241	245	242

## Sheet: Supplementary Table S10
Supplementary Table S10 Information of VdLs16 population collected from disease nursey
Project ID	Date collected	UCD number	Cultivar	Host	Date collected	Source
Ls1504-10	2010	Ls1504	RH09-643 3a	Lettuce	2010	RH Field C- race1. Salinas, CA
Ls1511-10	2010	Ls1511	RH09-657 7b	Lettuce	2010	RH Field C- race1. Salinas, CA
Ls1520-10	2010	Ls1520	RH09-666 14a	Lettuce	2010	RH Field C- race1. Salinas, CA
Ls1524-10	2010	Ls1524	Clemente 17b	Lettuce	2010	RH Field C- race1. Salinas, CA
Ls1529-10	2010	Ls1529	RH09-699 39b	Lettuce	2010	RH Field C- race1. Salinas, CA
Ls1531-10	2010	Ls1531	RH09-652 20a	Lettuce	2010	RH Field C- race1. Salinas, CA
Ls1547-10	2010	Ls1547	RH09-666 25b	Lettuce	2010	RH Field C- race1. Salinas, CA
Ls1549-10	2010	Ls1549	RH09-300 26a	Lettuce	2010	RH Field C- race1. Salinas, CA
Ls2063-10	2010	Ls2063	PI-491070 4a - 5	Lettuce	2010	RH Field C- race1. Salinas, CA
Ls2064-10	2010	Ls2064	PI-269500 4b - 4	Lettuce	2010	RH Field C- race1. Salinas, CA
Ls2065-10	2010	Ls2065	PI-491210 26a-5	Lettuce	2010	RH Field C- race1. Salinas, CA
Ls2066-10	2010	Ls2066	PI-358032 5b- 1	Lettuce	2010	RH Field C- race1. Salinas, CA
Ls2067-10	2010	Ls2067	PI-379358 6b -1	Lettuce	2010	RH Field C- race1. Salinas, CA
Ls2073-10	2010	Ls2073	RH09-305 11a - 3	Lettuce	2010	RH Field C- race1. Salinas, CA
Ls2902-12	2012	Ls2902	Floricrisp 1265 13b	Lettuce	2012	RH Field C- race1. Salinas, CA
Ls2915-12	2012	Ls2915	Cibola 6a	Lettuce	2012	RH Field C- race1. Salinas, CA
Ls2927-12	2012	Ls2927	Ithaca 10a	Lettuce	2012	RH Field C- race1. Salinas, CA
Ls2929-12	2012	Ls2929	Empire 15b	Lettuce	2012	RH Field C- race1. Salinas, CA
Ls2932-12	2012	Ls2932	Domingo 43 16a	Lettuce	2012	RH Field C- race1. Salinas, CA
Ls2944-12	2012	Ls2944	Coyote 11a	Lettuce	2012	RH Field C- race1. Salinas, CA
Ls3402-14	2014	Ls3402		Lettuce	2014	RH Field C- race1. Salinas, CA
Ls3403-14	2014	Ls3403		Lettuce	2014	RH Field C- race1. Salinas, CA
Ls3407-14	2014	Ls3407		Lettuce	2014	RH Field C- race1. Salinas, CA
Ls3411-14	2014	Ls3411		Lettuce	2014	RH Field C- race1. Salinas, CA
Ls3412-14	2014	Ls3412		Lettuce	2014	RH Field C- race1. Salinas, CA
Ls3412-14-A	2014	Ls3412		Lettuce	2014	RH Field C- race1. Salinas, CA
Ls3415-14	2014	Ls3415		Lettuce	2014	RH Field C- race1. Salinas, CA
Ls3417-14	2014	Ls3417		Lettuce	2014	RH Field C- race1. Salinas, CA
Ls3417-14-A	2014	Ls3417		Lettuce	2014	RH Field C- race1. Salinas, CA
Ls3417-14-B	2014	Ls3417		Lettuce	2014	RH Field C- race1. Salinas, CA
Ls3419-14-A	2014	Ls3419		Lettuce	2014	RH Field C- race1. Salinas, CA
Ls3420-14	2014	Ls3420		Lettuce	2014	RH Field C- race1. Salinas, CA
Ls3421-14	2014	Ls3421		Lettuce	2014	RH Field C- race1. Salinas, CA
Ls3422-14	2014	Ls3422		Lettuce	2014	RH Field C- race1. Salinas, CA
Ls3422-14-A	2014	Ls3422		Lettuce	2014	RH Field C- race1. Salinas, CA
Ls3424-14	2014	Ls3424		Lettuce	2014	RH Field C- race1. Salinas, CA
Ls3424-14-A	2014	Ls3424		Lettuce	2014	RH Field C- race1. Salinas, CA
Ls3427-14	2014	Ls3427		Lettuce	2014	RH Field C- race1. Salinas, CA
Ls3428-14	2014	Ls3428		Lettuce	2014	RH Field C- race1. Salinas, CA
Ls3429-14	2014	Ls3429		Lettuce	2014	RH Field C- race1. Salinas, CA
Ls3431-14	2014	Ls3431		Lettuce	2014	RH Field C- race1. Salinas, CA
Ls3433-14	2014	Ls3433		Lettuce	2014	RH Field C- race1. Salinas, CA
Ls3436-14	2014	Ls3436		Lettuce	2014	RH Field C- race1. Salinas, CA
Ls3436-14-A	2014	Ls3436		Lettuce	2014	RH Field C- race1. Salinas, CA
Ls3492-14	2014	Ls3492		Lettuce	2014	RH Field C- race1. Salinas, CA
Ls3492-14-A	2014	Ls3492		Lettuce	2014	RH Field C- race1. Salinas, CA
Ls3494-14	2014	Ls3494		Lettuce	2014	RH Field C- race1. Salinas, CA
Ls3495-14	2014	Ls3495		Lettuce	2014	RH Field C- race1. Salinas, CA
Ls3495-14-A	2014	Ls3495		Lettuce	2014	RH Field C- race1. Salinas, CA
Ls3495-14-B	2014	Ls3495		Lettuce	2014	RH Field C- race1. Salinas, CA
Ls3496-14	2014	Ls3496		Lettuce	2014	RH Field C- race1. Salinas, CA
Ls3497-14	2014	Ls3497		Lettuce	2014	RH Field C- race1. Salinas, CA
Ls3498-14	2014	Ls3498		Lettuce	2014	RH Field C- race1. Salinas, CA
Ls3498-14-A	2014	Ls3498		Lettuce	2014	RH Field C- race1. Salinas, CA
Ls3211-15	2015	Ls3211	Quest MT	Lettuce	2015	RH Field C- race1. Salinas, CA
Ls3212-15	2015	Ls3212	RH14-0501	Lettuce	2015	RH Field C- race1. Salinas, CA
Ls3213-15	2015	Ls3213	RH14-0500	Lettuce	2015	RH Field C- race1. Salinas, CA
Ls3214-15	2015	Ls3214	RH14-0499	Lettuce	2015	RH Field C- race1. Salinas, CA
Ls3215-15	2015	Ls3215	RH14-0499	Lettuce	2015	RH Field C- race1. Salinas, CA
Ls3216-15	2015	Ls3216	RH14-0499	Lettuce	2015	RH Field C- race1. Salinas, CA
Ls3217-15	2015	Ls3217	Quest MT	Lettuce	2015	RH Field C- race1. Salinas, CA
Ls3218-15	2015	Ls3218	Quest MT	Lettuce	2015	RH Field C- race1. Salinas, CA
Ls3219-15	2015	Ls3219	RH14-0500	Lettuce	2015	RH Field C- race1. Salinas, CA
Ls3220-15	2015	Ls3220	RH14-0498	Lettuce	2015	RH Field C- race1. Salinas, CA
Ls3221-15	2015	Ls3221	Quest MT	Lettuce	2015	RH Field C- race1. Salinas, CA
Ls3221-15-A	2015	Ls3221	Quest MT	Lettuce	2015	RH Field C- race1. Salinas, CA
Ls3222-15	2015	Ls3222	Quest MT	Lettuce	2015	RH Field C- race1. Salinas, CA
Ls3223-15	2015	Ls3223	Quest MT	Lettuce	2015	RH Field C- race1. Salinas, CA
Ls3224-15	2015	Ls3224	RH14-0499	Lettuce	2015	RH Field C- race1. Salinas, CA
Ls3225-15	2015	Ls3225	Quest MT	Lettuce	2015	RH Field C- race1. Salinas, CA
Ls3226-15	2015	Ls3226	Quest MT	Lettuce	2015	RH Field C- race1. Salinas, CA
Ls3227-15	2015	Ls3227	Quest MT	Lettuce	2015	RH Field C- race1. Salinas, CA
Ls3228-15	2015	Ls3228	Quest MT	Lettuce	2015	RH Field C- race1. Salinas, CA
Ls3229-15	2015	Ls3229	Quest MT	Lettuce	2015	RH Field C- race1. Salinas, CA
Ls3230-15	2015	Ls3230	Quest MT	Lettuce	2015	RH Field C- race1. Salinas, CA
Ls3232-15	2015	Ls3232	Salinas	Lettuce	2015	RH Field C- race1. Salinas, CA
Ls3233-15	2015	Ls3233	Quest MT	Lettuce	2015	RH Field C- race1. Salinas, CA
Ls3234-15	2015	Ls3234	Quest MT	Lettuce	2015	RH Field C- race1. Salinas, CA
Ls3235-15	2015	Ls3235	Quest MT	Lettuce	2015	RH Field C- race1. Salinas, CA
Ls3236-15	2015	Ls3236	Quest MT	Lettuce	2015	RH Field C- race1. Salinas, CA
Ls3237-15	2015	Ls3237	Quest MT	Lettuce	2015	RH Field C- race1. Salinas, CA
Ls3238-15	2015	Ls3238	Quest MT	Lettuce	2015	RH Field C- race1. Salinas, CA
Ls3239-15	2015	Ls3239	Quest MT	Lettuce	2015	RH Field C- race1. Salinas, CA
Ls3240-15	2015	Ls3240	Quest MT	Lettuce	2015	RH Field C- race1. Salinas, CA
Ls3241-15	2015	Ls3241	RH14-0499	Lettuce	2015	RH Field C- race1. Salinas, CA
Ls3242-15	2015	Ls3242	Quest MT	Lettuce	2015	RH Field C- race1. Salinas, CA
Ls3243-15	2015	Ls3243	Quest MT	Lettuce	2015	RH Field C- race1. Salinas, CA
Ls3244-15	2015	Ls3244	Quest MT	Lettuce	2015	RH Field C- race1. Salinas, CA
Ls3245-15	2015	Ls3245	Quest MT	Lettuce	2015	RH Field C- race1. Salinas, CA
Ls3246-15	2015	Ls3246	Salinas	Lettuce	2015	RH Field C- race1. Salinas, CA
Ls3247-15	2015	Ls3247	RH14-0497	Lettuce	2015	RH Field C- race1. Salinas, CA
Ls3248-15	2015	Ls3248	Quest MT	Lettuce	2015	RH Field C- race1. Salinas, CA
Ls3249-15	2015	Ls3249	Quest MT	Lettuce	2015	RH Field C- race1. Salinas, CA
Ls3250-15	2015	Ls3250	Quest MT	Lettuce	2015	RH Field C- race1. Salinas, CA
Ls3251-15	2015	Ls3251	Quest MT	Lettuce	2015	RH Field C- race1. Salinas, CA
Ls3253-15	2015	Ls3253	RH14-0500	Lettuce	2015	RH Field C- race1. Salinas, CA
Ls3254-15	2015	Ls3254	Quest MT	Lettuce	2015	RH Field C- race1. Salinas, CA
Ls3255-15	2015	Ls3255		Lettuce	2015	RH Field C- race1. Salinas, CA
Ls3256-15	2015	Ls3256	Salinas	Lettuce	2015	RH Field C- race1. Salinas, CA
Ls3257-15	2015	Ls3257	Salinas	Lettuce	2015	RH Field C- race1. Salinas, CA
Ls3258-15	2015	Ls3258	Quest MT	Lettuce	2015	RH Field C- race1. Salinas, CA
Ls3259-15	2015	Ls3259	Quest MT	Lettuce	2015	RH Field C- race1. Salinas, CA
Ls3260-15	2015	Ls3260	Salinas	Lettuce	2015	RH Field C- race1. Salinas, CA
Ls3261-15	2015	Ls3261	Salinas	Lettuce	2015	RH Field C- race1. Salinas, CA
Ls3262-15	2015	Ls3262	Salinas	Lettuce	2015	RH Field C- race1. Salinas, CA
Ls3263-15	2015	Ls3263	Salinas	Lettuce	2015	RH Field C- race1. Salinas, CA
Ls3264-15	2015	Ls3264	Quest MT	Lettuce	2015	RH Field C- race1. Salinas, CA
Ls3265-15	2015	Ls3265	Quest MT	Lettuce	2015	RH Field C- race1. Salinas, CA
Ls3266-15	2015	Ls3266	Salinas	Lettuce	2015	RH Field C- race1. Salinas, CA
Ls3267-15	2015	Ls3267	Salinas	Lettuce	2015	RH Field C- race1. Salinas, CA
Ls3268-15	2015	Ls3268	Salinas	Lettuce	2015	RH Field C- race1. Salinas, CA
Ls3269-15	2015	Ls3269	Salinas	Lettuce	2015	RH Field C- race1. Salinas, CA
Ls3270-15	2015	Ls3270	Salinas	Lettuce	2015	RH Field C- race1. Salinas, CA
Ls3271-15	2015	Ls3271	Salinas	Lettuce	2015	RH Field C- race1. Salinas, CA
Ls3272-15	2015	Ls3272	Quest MT	Lettuce	2015	RH Field C- race1. Salinas, CA
Ls3274-15	2015	Ls3274	Quest MT	Lettuce	2015	RH Field C- race1. Salinas, CA
Ls3275-15	2015	Ls3275	Quest MT	Lettuce	2015	RH Field C- race1. Salinas, CA
Ls3276-15	2015	Ls3276	Quest MT	Lettuce	2015	RH Field C- race1. Salinas, CA
Ls3277-15	2015	Ls3277	Quest MT	Lettuce	2015	RH Field C- race1. Salinas, CA
Ls3278-15	2015	Ls3278	Quest MT	Lettuce	2015	RH Field C- race1. Salinas, CA
Ls3279-15	2015	Ls3279	Quest MT	Lettuce	2015	RH Field C- race1. Salinas, CA
Ls3280-15	2015	Ls3280	Quest MT	Lettuce	2015	RH Field C- race1. Salinas, CA
Ls3281-15	2015	Ls3281	Quest MT	Lettuce	2015	RH Field C- race1. Salinas, CA
Ls3282-15	2015	Ls3282	Quest MT	Lettuce	2015	RH Field C- race1. Salinas, CA
Ls3283-15	2015	Ls3283	Quest MT	Lettuce	2015	RH Field C- race1. Salinas, CA
Ls3284-15	2015	Ls3284	Quest MT	Lettuce	2015	RH Field C- race1. Salinas, CA
Ls3285-15	2015	Ls3285	Salinas	Lettuce	2015	RH Field C- race1. Salinas, CA
Ls3286-15	2015	Ls3286	Salinas	Lettuce	2015	RH Field C- race1. Salinas, CA
Ls3287-15	2015	Ls3287	Salinas	Lettuce	2015	RH Field C- race1. Salinas, CA
Ls3288-15	2015	Ls3288	Salinas	Lettuce	2015	RH Field C- race1. Salinas, CA
Ls3289-15	2015	Ls3289	Quest MT	Lettuce	2015	RH Field C- race1. Salinas, CA
Ls3290-15	2015	Ls3290	RH14-0499	Lettuce	2015	RH Field C- race1. Salinas, CA
Ls3291-15	2015	Ls3291	RH14-0497	Lettuce	2015	RH Field C- race1. Salinas, CA
Ls3292-15	2015	Ls3292	Quest MT	Lettuce	2015	RH Field C- race1. Salinas, CA
Ls3294-15	2015	Ls3294		Lettuce	2015	RH Field C- race1. Salinas, CA
Ls3295-15	2015	Ls3295	Quest MT	Lettuce	2015	RH Field C- race1. Salinas, CA
Ls3296-15	2015	Ls3296	Quest MT	Lettuce	2015	RH Field C- race1. Salinas, CA
Ls3297-15	2015	Ls3297		Lettuce	2015	RH Field C- race1. Salinas, CA
Ls3298-15	2015	Ls3298		Lettuce	2015	RH Field C- race1. Salinas, CA
Ls3299-15	2015	Ls3299		Lettuce	2015	RH Field C- race1. Salinas, CA
Ls3300-15	2015	Ls3300	Quest MT	Lettuce	2015	RH Field C- race1. Salinas, CA
Ls3301-15	2015	Ls3301	Quest MT	Lettuce	2015	RH Field C- race1. Salinas, CA
Ls3302-15	2015	Ls3302	Quest MT	Lettuce	2015	RH Field C- race1. Salinas, CA
Ls3303-15	2015	Ls3303	Salinas	Lettuce	2015	RH Field C- race1. Salinas, CA
Ls3304-15	2015	Ls3304	Salinas	Lettuce	2015	RH Field C- race1. Salinas, CA

[truncated: 12 more sheets: Supplementary Table S11, Supplementary Table S12, Supplementary Table S13, Supplementary Table S14, Supplementary Table S15, Supplementary Table S16, Supplementary Table S17, Supplementary Table S18, Supplementary Table S19, Supplementary Table S20, Supplementary Table S21, Supplementary Table S22]
